# Supplementary material for: A deletion in the STA1 promoter determines maltotriose and starch utilization in STA1+ Saccharomyces cerevisiae strains
Source: Appl Microbiol Biotechnol. 2019 Jul 26;103(18):7597–615. doi: 10.1007/s00253-019-10021-y (PMC6719335; doi:10.1007/s00253-019-10021-y)
Supplement: Supplementary file 2 — (FASTA 63 kb) [file 253_2019_10021_MOESM2_ESM.fasta]

>TUM_PI_BA_109_STA1
gtacttgctttattccgtgtatcgtactttaggtcgtcagttttacacttcggtacgcaaatgaaaataaaaagctcattcacaacttagacacaatttcgccatttacaagtagctgaagagtccatctatcgaattatgaatgatgctattttaaatatcgtcgttgctgcactcgttttccatgttctttttatccacacatccgatgttttatttacagttgagcatctcagggccagcgacaaatataaacatattatactcaaaatgaagctcgttgaaaagaggatatttcttaacctcttttacagtgttttcaacaccttttcatctgtgtgccatgtcagattaaggatgctcaacttttcgaattattattacaaatttcaaagaaattactattcctttttgtcccctaatgtatccctcatttcataccgtcgttttggggttccaactgcacatagctttcaagtgtggttttacggtaagaacaacccccccatcggttggtgcggaatactttcctattctcatcgagagccgagccatacacctaaggtggacagaaagctaaaattccaaaacagaaaaatctaacatctttgctcccttacaagtaggaacgctagcgtatcaacccatctccagatttgcccagcatttctgtagaacacccaatgcgaatgaagactaatgaatattttaaagacaaaaaataggaaaagtttaattattgatggttctcaccaccgcaaaacggtcacttgcatgcattgaggacatgcatctgcagtacttgtttttctcgaatgttttttaccatctcttttttccttatctgagctgctgacgcagacggacattgtttcatatttcgaaagctgtgcgggaaaacggaccctaacacgaatgtggatgcgctaatcggtatttccacctcatgaaacctgctactttttcagtgctcttcgtatgcatttcccaaaattcattcgtagccttgtcaacttagactcagttccacggcgtgcaggacggggtattatgaataaaggatccacgggtaagatttgttctatgttttaggtatggagttttgtaccacaaaactttaggaataccggattgtgtgcctacgccagccccagagtatgttctcacggctgtaattcctagtgatcttttcctggctcaaattaaactttcgcggcaggaaaaaaaaggctttttcttttttgtgtttcagtttctcggaatgtggcattacataagcataatcctttttgggtgtgcctggaaagttcaaattaagggttttttcttctgttttcttgacaagaaaatgttgcccaaagagtttcggccgttattttcctatcgaagtgggtcctttttgtctttagtccttctctggggctagcgatcgctgcaaaattaggcttcactggtacgagttaactttttttctttttttttgtcatccttttctttggggctaagaatggacttcccttttctttttctttgttgcagcagtggcttcaaagaactgctgattgctcaaggcaatcagttaaaagaaaaattagctttttttgtcaggcattgcacaaacttttttatttctgcctatactcttagacagatcagtcattcatgttgtctttttaacggtcgtactgggacatcgcataccttgagattccgtaattaggtgcaacaatacgggcacaactcattctgcggtatcttcacggacagaatttctattgcctattggtggtgtgattaacaattggaagcgcagagcttagaatggattttcaattcaatggatttggaggtattcgtttgtttactaatatttactttgaggacattgcccaaccctaaaagtgcctgttccagaacagaataacattatgatacgttttcctgaccgctgagcaatttaaagcaattagtagggtacgattgtttctagagaaatgtgggtcatctttttaggtccgttctcttctgatgaggtaacctttacaaaaatgtcatggagttaccaattgggattcaaggcatcatcacaatatacttcgttcttttacggagaaattaagctctttctactttgaattaactgttagacttgtcttatctgagaaatgtccgtgttcaaattaaataaaaatttagggcagttttatttaccttaacaaatatgttcaagcatttacgttactgcgctctcttctagttcaagaacggataactcatagacttacctgtacaagttgttgaagggttctcaattgataaaaaaggatcttttgcttcctaaactaaacctataaaaagcaccctattcatcagttataatctcttgtcatgttgtggttctaattgaaaatatactatggtaggcctcaaaaatccatatacgcacactatgcaaagaccatttctactcgcttatttggtcctttcgcttctatttaactcagctttgggttttccaactgcactagttcctagaggatcctcctctagcaacatcacttcctccggtccatcttcaactccattcagctctgctactgaaagcttttctactggcactactgtcactccatcatcatccaaataccctggcagtaaaacagaaacttctgtttcttctacaaccgaaactaccattgttccaactacaactacgacttctgtcataacaccatcaacaaccactattaccactacggtttgctctacaggaacaaactctgccggtgaaactacttctggatgctctccaaagaccattacaactactgttccatgttcaaccagtccaagcgaaaccgcatcggaatcaacaaccacttcacctaccacacctgtaactacagttgtctcaaccaccgtcgttactactgagtattctactagtacaaaacaaggtggtgaaattacaactacatttgtcaccaaaaacattccaaccacttacctaactacaattgctccaacttcatcagtcactacggttaccaatttcaccccaaccactattactactacggtttgctctacaggaacaaactctgccggtgaaactacctctggatgctctccaaagactgtcacaacaactgttccttgttcaactggtactggcgaatacactactgaagctaccgcccctgttacaacagctgtcacaaccaccgttgttaccactgaatcctctacgggtactaactccgctggtaagacgacaactagttacacaacaaagtctgtaccaaccacctatgtatttgactttggcaagggcattctcgatcaaagctgcggcggtgtattttcaaacaacggctcttcgcaagtgcagctgcgggatgcagtcttgatgaatgggacagtggtatacgattcaaacggcgcttgggacagtagtgcgctggaggagtggctccagcgacagaaaaaagtttccatcgaaagaatatttgaaaatattgggcccagcgccgtgtatccgtctattttgcctggggtcgtgattgcgtnaccatcgcaaacgcatccagactacttctaccaatggataagggacagcgcgttgacgataaacagtattgtctctcattctgcggacccggcaatagagacgttattgcagtacctgaacgtttcattccacttgcaaagaaccaacaacacattgggcgctggcattggttacactaacgatacagtggctttgggagaccctaagtggaacgtcgacaacacggctttcacggaaccttggggtcgtcctcaaaacgatggccctgctcttcgaagcattgccatcttaaaaatcatcgactacatcaagcaatctggcactgatctgggggccaagtacccattccagtccaccgcagatatctttgatgatattgtacgttgggacctgaggttcattattgaccactggaattcttccggatttgatctatgggaggaagtcaatggcatgcatttctttactttactggtacaactgtctgcagtggacaggtcgctgtcgtattttaacgcctcagaacggtcgtctccctttgttgaagaattgcgtcagacacgccgggacatctccaagtttttagtggaccctgcgaatgggtttatcaacggcaagtacaattatattgttgagacacccatgattgccgacacattgagatccggactggacatatccactttattagctgcgaacaccgtccacgatgcgccatctgcttcccatcttccgttcgatatcaatgaccctgccgtcctgaacacgttgcaccatttgatgttgcacatgcgttcgatataccccatcaacgatagctccaaaaatgcaacgggtattgccctgggccggtatcctgaggacgtatatgatggatatggcgttggcgagggaaatccctgggtcctggccacgtgtgccgcttcaacaacgctttatcagctcatttacagacacatctctgagcagcatgacttggttgtcccaatgaacaacgattgttcgaacgcattttggagcgagctggtattctccaacctcacgactttgggaaatgacgaaggctatttgattttggagttcaatacacctgccttcaatcaaaccatacaaaaaatcttccaactagctgattcattcttggtcaagctgaaagctcacgtgggaacagacggggaactaagtgaacaatttaacaaatacacagggtttatgcagggtgcccaacaccttacctggtcctatacttcattctgggatgcctatcaaataagacaagaagttttacagagtttgtagacaaaaaaaaataaaagaaaagcgagaagtatacacaagtgtatttcctagatatttacatcaaatatatatatatatacttatttacaaaactctgatattataaattaattagatactatgtcggaacgtccagcccaaccacgtttgcagttcttttcactttctcatcctgtgtcaacttgttgccaggattgtatctgtcgaccagctcctcgtattctctttggttgtccaaggacttgatgatgtca
>TUM_3-D-2_STA1
tacttgctttattccgtgtatcgtactttaggtcgtcagttttacacttcggtacgcaaatgaaaataaaaagctcattcacaacttagacacaatttcgccatttacaagtagctgaagagtccatctatcgaattatgaatgatgctattttaaatatcgtcgttgctgcactcgttttccatgttctttttatccacacatccgatgttttatttacagttgagcatctcagggccagcgacaaatataaacatattatactcaaaatgaagctcgttgaaaagaggatatttcttaacctcttttacagtgttttcaacaccttttcatctgtgtgccatgtcagattaaggatgctcaacttttcgaattattattacaaatttcaaagaaattactattcctttttgtcccctaatgtatccctcatttcataccgtcgttttggggttccaactgcacatagctttcaagtgtggttttacggtaagaacaacccccccatcggttggtgcggaatactttcctattctcatcgagagccgagccatacacctaaggtggacagaaagctaaaattccaaaacagaaaaatctaacatctttgctcccttacaagtaggaacgctagcgtatcaacccatctccagatttgcccagcatttctgtagaacacccaatgcgaatgaagactaatgaatattttaaagacaaaaaataggaaaagtttaattattgatggttctcaccaccgcaaaacggtcacttgcatgcattgaggacatgcatctgcagtacttgtttttctcgaatgttttttaccatctcttttttccttatctgagctgctgacgcagacggacattgtttcatatttcgaaagctgtgcgggaaaacggaccctaacacgaatgtggatgcgctaatcggtatttccacctcatgaaacctgctactttttcagtgctcttcgtatgcatttcccaaaattcattcgtagccttgtcaacttagactcagttccacggcgtgcaggacggggtattatgaataaaggatccacgggtaagatttgttctatgttttaggtatggagttttgtaccacaaaactttaggaataccggattgtgtgcctacgccagccccagagtatgttctcacggctgtaattcctagtgatcttttcctggctcaaattaaactttcgcggcaggaaaaaaaaggctttttcttttttgtgtttcagtttctcggaatgtggcattacataagcataatcctttttgggtgtgcctggaaagttcaaattaagggttttttcttctgttttcttgacaagaaaatgttgcccaaagagtttcggccgttattttcctatcgaagtgggtcctttttgtctttagtccttctctggggctagcgatcgctgcaaaattaggcttcactggtacgagttaactttttttctttttttttgtcatccttttctttggggctaagaatggacttcccttttctttttctttgttgcagcagtggcttcaaagaactgctgattgctcaaggcaatcagttaaaagaaaaattagctttttttgtcaggcattgcacaaacttttttatttctgcctatactcttagacagatcagtcattcatgttgtctttttaacggtcgtactgggacatcgcataccttgagattccgtaattaggtgcaacaatacgggcacaactcattctgcggtatcttcacggacagaatttctattgcctattggtggtgtgattaacaattggaagcgcagagcttagaatggattttcaattcaatggatttggaggtattcgtttgtttactaatatttactttgaggacattgcccaaccctaaaagtgcctgttccagaacagaataacattatgatacgttttcctgaccgctgagcaatttaaagcaattagtagggtacgattgtttctagagaaatgtgggtcatctttttaggtccgttctcttctgatgaggtaacctttacaaaaatgtcatggagttaccaattgggattcaaggcatcatcacaatatacttcgttcttttacggagaaattaagctctttctactttgaattaactgttagacttgtcttatctgagaaatgtccgtgttcaaattaaataaaaatttagggcagttttatttaccttaacaaatatgttcaagcatttacgttactgcgctctcttctagttcaagaacggataactcatagacttacctgtacaagttgttgaagggttctcaattgataaaaaaggatcttttgcttcctaaactaaacctataaaaagcaccctattcatcagttataatctcttgtcatgttgtggttctaattgaaaatatactatggtaggcctcaaaaatccatatacgcacactatgcaaagaccatttctactcgcttatttggtcctttcgcttctatttaactcagctttgggttttccaactgcactagttcctagaggatcctcctctagcaacatcacttcctccggtccatcttcaactccattcagctctgctactgaaagcttttctactggcactactgtcactccatcatcatccaaataccctggcagtaaaacagaaacttctgtttcttctacaaccgaaactaccattgttccaactacaactacgacttctgtcataacaccatcaacaaccactattaccactacggtttgctctacaggaacaaactctgccggtgaaactacttctggatgctctccaaagaccattacaactactgttccatgttcaaccagtccaagcgaaaccgcatcggaatcaacaaccacttcacctaccacacctgtaactacagttgtctcaaccaccgtcgttactactgagtattctactagtacaaaacaaggtggtgaaattacaactacatttgtcaccaaaaacattccaaccacttacctaactacaattgctccaacttcatcagtcactacggttaccaatttcaccccaaccactattactactacggtttgctctacaggaacaaactctgccggtgaaactacctctggatgctctccaaagactgtcacaacaactgttccttgttcaactggtactggcgaatacactactgaagctaccgcccctgttacaacagctgtcacaaccaccgttgttaccactgaatcctctacgggtactaactccgctggtaagacgacaactagttacacaacaaagtctgtaccaaccacctatgtatttgactttggcaagggcattctcgatcaaagctgcggcggtgtattttcaaacaacggctcttygcaagtgcagctgcgggatgcagtcttgatgaatgggacagtggtatacgattcaaacggcgcttgggacagtagtgcgctggaggagtggcnnnnncgacagaaaanagtttccatcgaaagaatatttgaaaatattgggcccagcgccgtgtatccgtctattttgcctggggtcgtgattgcgtnaccatcgcaaacgcatccagactacttctaccaatggataagggacagcgcgttgacgataaacagtattgtctctcattctgcggacccggcaatagagacgttattgcagtacctgaacgtttcattccacttgcaaagaaccaacaacacattgggcgctggcattggttacactaacgatacagtggctttgggagaccctaagtggaacgtcgacaacacggctttcacggaaccttggggtcgtcctcaaaacgatggccctgctcttcgaagcattgccatcttaaaaatcatcgactacatcaagcaatctggcactgatctgggggccaagtacccattccagtccaccgcagatatctttgatgatattgtacgttgggacctgaggttcattattgaccactggaattcttccggatttgatctatgggaggaagtcaatggcatgcatttctttactttactggtacaactgtctgcagtggacagrtcgctgtcgtattttaacgcctcagaacggtcgtctccctttgttgaagaattgcgtcagacacgccgggacatctccaagtttttagtggaccctgcgaatgggtttatcaacggcaagtacaattatattgttgagacacccatgattgccgacacattgagatccggactggacatatccactttattagctgcgaacaccgtccacgatgcgccatctgcttcccatcttccgttcgatatcaatgaccctgccgtcctgaacacgttgcaccatttgatgttgcacatgcgttcgatataccccatcaacgatagctccaaaaatgcaacgggtattgccctgggccggtatcctgaggacgtatatgatggatatggcgttggcgagggaaatccctgggtcctggccacgtgtgccgcttcaacaacgctttatcagctcatttacagacacatctctgagcagcatgacttggttgtcccaatgaacaacgattgttcgaacgcattttggagcgagctggtattctccaacctcacgactttgggaaatgacgaaggctatttgattttggagttcaatacacctgccttcaatcaaaccatacaaaaaatcttccaactagctgattcattcttggtcaagctgaaagctcacgtgggaacagacggggaactaagtgaacaatttaacaaatacacagggtttatgcagggtgcccaacaccttacctggtcctatacttcattctgggatgcctatcaaataagacaagaagttttacagagtttgtagacaaaaaaaaataaaagaaaagcgagaagtatacacaagtgtatttcctagatatttacatcaaatatatatatatatacttatttacaaaactctgatattataaattaattagatactatgtcggaacgtccagcccaaccacgtttgcagttcttttcactttctcatcctgtgtcaacttgttgccaggattgtatctgtcgaccagctcctcgtattctctttggttgtccaaggacttgatgatgtc
>TUM_PI_BA_45_STA1
tagtacttgctttattccgtgtatcgtactttaggtcgtcagttttacacttcggtacgcaaatgaaaataaaaagctcattcacaacttagacacaatttcgccgtttacaagtagctgaagagtccatctatcgaattatgaatgatgctattttaaatatcgtcgttgctgcactcgttttccatgttctttttatccacacatccgatgttttatttacagttgagcatctcagggccagcgacaaatataaacatattatactcaaaatgaagctcgttgaaaagaggatatttcttaacctcttttacagtgttttcaacaccttttcatctgtgtgccatgtcagattaaggatgctcaacttttcgaattattattacaaatttcaaagaaattactattcctttttgtcccctaatgtatccctcatttcataccgtcgttttggggttccaactgcacatagctttcaagtgtggttttacggtaagaacaacccccccatcggttggtgcggaatactttcctattctcatcgagagccgagccatacacctaaggtggacagaaagctaaaattccaaaacagaaaaatctaacatctttgctcccttacaagtaggaacgctagcgtatcaacccatctccagatttgcccagcatttctgtagaacacccaatgcgaatgaagactaatgaatattttaaaggcaaaaaataggaaaagtttaattattgatggttctcaccaccgcaaaacggtcacttgcatgcattgaggacatgcatctgcagtacttgtttttctcgaatgttttttaccatctcttttttccttatctgagctgctgacgcagacggacattgtttcatatttcgaaagctgtgcgggaaaacggacccaaacacgaatgtggatgcgctaatcggtatttccatctcatgaaacctgctactttttcagtgctcttcgtatgcatttcccaaaattcattcgtagccttgtcaacttagactcagttccacggcgtgcaggacggggtattatgaataaaggatccacgggtaagatttgctgcgctctcttctagttcaagaacggataactcatagacttacctgtacaagttgttgaagggttctcaattgataaaaaaggatcttttgcttcctaaactaaacctataaaaagcaccctattcatcagttataatctcttgtcatgttgtggttctaattgaaaatatactttggtaggcctcaaaaatccatatacgcacactatgcaaagaccatttctatccgcttatttggtcctttcgcttctatttaactcagctttgggttttccaactgcactagttcctagaggatcctcctctagcaacatcacttcctccggtccatcttcaactccattcagctctactactgaaagcttttctactggcagtactgtcactccatcatcatccaaataccctggcagtaaaacagaaacttctgtttcttctacaaccgaaactaccattgttccaactacaactacgacttctgtcataacaccatcaacaaccactattaccactacggtttgctctacaggaacaaactctgccggtgaaactacttctggatgctctccaaagaccattacaactactgttccatgttcaaccagtccaagcgaaaccgcatcggaatcaacaaccacttcacctaccacacctgtaactacagttgtctcaaccaccgtcgttactactgagtattctactagtacaaaacaaggtggtgaaattacaactacatttgtcaccaaaaacattccaaccacttacctaactacaattgctccaacttcatcagtcactacggttaccaatttcaccccaaccactattactactacggtttgctctacaggaacaaactctgccggtgaaactacctctggatgctctccaaagactgtcacaacaactgttccttgttcaactggtactggcgaatacactactgaagctaccgcccctgttacaacagctgtcacaaccaccgttgttaccactgaatcctctacgggtactaactccgcttgtaagacgacaactatttacacaacaaagtctgtaccaaccacctatgtatttgactttggcaagggcattctcgatcaaagctacggcggtgtattttcaaacaacggctcttcgcaagtgcagctgcgggatgcagtcttgatgaatgggacagtggtatacgattcaaacggcgcttgggacagtagtgcgctggaggagtggctccagcgacagaaaanagtttccatcgaaagaatatttgaaaatattgggcccagcgccgtgtatccgtctatttcgcctggggtcgtgattgcgtnaccatcgcaaacgcatccagactacttctaccaatggataagggacagcgcgttgacgataaacagtattgtctctcattctgcggacccggcaatagagacgttattgcagtacctgaacgtttcattccacttgcaaagaaccaacaacacattgggcgctggcattggttacactaacgatacagtggctttgggagaccctaagtggaacgtcaacaacacggctttcacggaaccttggggtcgtcctcaaaacgatggccctgctcttcgaagcattgccatcttaaaaatcatcgactacatcaagcaatctggcactgatctgggggccaagtacccattccagtccaccgcagatatctttgatgatattgtacgttgggacctgaggttcattattgaccactggaattcttccggatttgatctatgggaggaagtcaagggcatgcatttctttactttactggtacaactgtctgcagtggacaagtcgctgtcgtattttaacgcctcagaacggtcgtctccctttgttgaagaattgcgtcagacacgctgggacatctccaagtttttagtggaccctgcgaatgggtttatcaacggcaagtacaattatattgttgagacacccatgattgccgacacattgagatccggactggacatatccactttattagctgcgaacaccgtccacgatgcgccatctgcttcccatcttccgttcgatatcgatgaccctgccgtcctgaacacgttgcaccatttgatgttgcacatgcgttcgatataccccatcaacgatagctccaaaaatgcaacgggtattgccctgggccggtatcctgaggacgtatatgatggatatggcgttggcgagggaaatccctgggtcctggccacgtgtgccgcttcaacaacgctttatcagctcatttacagacacatctctgagcagcatgacttggttgtcccaatgaacaacgattgttcgaacgcattttggagcgagctggtattctccaacctcacgactttgggaaatgacgaaggctatttgattttggagttcaatacacctgccttcaatcaaaccatacaaaaaatcttccaactagctgattcattcttggtcaagctgaaagctcacgtgggaacagacggggaactaagtgaacaatttaacaaatacacagggtttatgcagggtgcccaacaccttacctggtcctatacttcattctgggatgcctatcaaataagacaagaagttttacagagtttgtagacaaaaaaaaataaaagaaaagcgagaagtatacacaagtgtatttcctagatatttacatcaaatatatatatatatatacttatttacaaaactctgatattataaattaattagatactatgtcngaacgtccagcccaaccacgtttgcagttcttttcactttctcatcctgtgtcaacttgttgccaggattgtatctgtcgaccagctcctcgtattctctttggttgtccaagaacttgatgatgtca
>TUM_PI_BB_105_STA1
agtacttgctttattccgtgtatcgtactttaggtcgtcagttttacacttcggtacgcaaatgaaaataaaaagctcattcacaacttagacacaatttcgccgtttacaagtagctgaagagtccatctatcgaattatgaatgatgctattttaaatatcgtcgttgctgcactcgttttccatgttctttttatccacacatccgatgttttatttacagttgagcatctcagggccagcgacaaatataaacatattatactcaaaatgaagctcgttgaaaagaggatatttcttaacctcttttacagtgttttcaacaccttttcatctgtgtgccatgtcagattaaggatgctcaacttttcgaattattattacaaatttcaaagaaattactattcctttttgtcccctaatgtatccctcatttcataccgtcgttttggggttccaactgcacatagctttcaagtgtggttttacggtaagaacaacccccccatcggttggtgcggaatactttcctattctcatcgagagccgagccatacacctaaggtggacagaaagctaaaattccaaaacagaaaaatctaacatctttgctcccttacaagtaggaacgctagcgtatcaacccatctccagatttgcccagcatttctgtagaacacccaatgcgaatgaagactaatgaatattttaaaggcaaaaaataggaaaagtttaattattgatggttctcaccaccgcaaaacggtcacttgcatgcattgaggacatgcatctgcagtacttgtttttctcgaatgttttttaccatctcttttttccttatctgagctgctgacgcagacggacattgtttcatatttcgaaagctgtgcgggaaaacggacccaaacacgaatgtggatgcgctaatcggtatttccatctcatgaaacctgctactttttcagtgctcttcgtatgcatttcccaaaattcattcgtagccttgtcaacttagactcagttccacggcgtgcaggacggggtattatgaataaaggatccacgggtaagatttgctgcgctctcttctagttcaagaacggataactcatagacttacctgtacaagttgttgaagggttctcaattgataaaaaaggatcttttgcttcctaaactaaacctataaaaagcaccctattcatcagttataatctcttgtcatgttgtggttctaattgaaaatatactttggtaggcctcaaaaatccatatacgcacactatgcaaagaccatttctatccgcttatttggtcctttcgcttctatttaactcagctttgggttttccaactgcactagttcctagaggatcctcctctagcaacatcacttcctccggtccatcttcaactccattcagctctactactgaaagcttttctactggcagtactgtcactccatcatcatccaaataccctggcagtaaaacagaaacttctgtttcttctacaaccgaaactaccattgttccaactacaactacgacttctgtcataacaccatcaacaaccactattaccactacggtttgctctacaggaacaaactctgccggtgaaactacttctggatgctctccaaagaccattacaactactgttccatgttcaaccagtccaagcgaaaccgcatcggaatcaacaaccacttcacctaccacacctgtaactacagttgtctcaaccaccgtcgttactactgagtattctactagtacaaaacaaggtggtgaaattacaactacatttgtcaccaaaaacattccaaccacttacctaactacaattgctccaacttcatcagtcactacggttaccaatttcaccccaaccactattactactacggtttgctctacaggaacaaactctgccggtgaaactacctctggatgctctccaaagactgtcacaacaactgttccttgttcaactggtactggcgaatacactactgaagctaccgcccctgttacaacagctgtcacaaccaccgttgttaccactgaatcctctacgggtactaactccgcttgtaagacgacaactatttacacaacaaagtctgtaccaaccacctatgtatttgactttggcaagggcattctcgatcaaagctacggcggtgtattttcaaacaacggctcttcgcaagtgcagctgcgggatgcagtcttgatgaatgggacagtggtatacgattcaaacggcgcttgggacagtagtgcgctggaggagtggctccagcgacagaaaaaagtttccatcgaaagaatatttgaaaatattgggcccagcgccgtgtatccgtctatttcgcctggggtcgtgattgcgtnaccatcgcaaacgcatccagactacttctaccaatggataagggacagcgcgttgacgataaacagtattgtctctcattctgcggacccggcaatagagacgttattgcagtacctgaacgtttcattccacttgcaaagaaccaacaacacattgggcgctggcattggttacactaacgatacagtggctttgggagaccctaagtggaacgtcaacaacacggctttcacggaaccttggggtcgtcctcaaaacgatggccctgctcttcgaagcattgccatcttaaaaatcatcgactacatcaagcaatctggcactgatctgggggccaagtacccattccagtccaccgcagatatctttgatgatattgtacgttgggacctgaggttcattattgaccactggaattcttccggatttgatctatgggaggaagtcaagggcatgcatttctttactttactggtacaactgtctgcagtggacaagtcgctgtcgtattttaacgcctcagaacggtcgtctccctttgttgaagaattgcgtcagacacgctgggacatctccaagtttttagtggaccctgcgaatgggtttatcaacggcaagtacaattatattgttgagacacccatgattgccgacacattgagatccggactggacatatccactttattagctgcgaacaccgtccacgatgcgccatctgcttcccatcttccgttcgatatcgatgaccctgccgtcctgaacacgttgcaccatttgatgttgcacatgcgttcgatataccccatcaacgatagctccaaaaatgcaacgggtattgccctgggccggtatcctgaggacgtatatgatggatatggcgttggcgagggaaatccctgggtcctggccacgtgtgccgcttcaacaacgctttatcagctcatttacagacacatctctgagcagcatgacttggttgtcccaatgaacaacgattgttcgaacgcattttggagcgagctggtattctccaacctcacgactttgggaaatgacgaaggctatttgattttggagttcaatacacctgccttcaatcaaaccatacaaaaaatcttccaactagctgattcattcttggtcaagctgaaagctcacgtgggaacagacggggaactaagtgaacaatttaacaaatacacagggtttatgcagggtgcccaacaccttacctggtcctatacttcattctgggatgcctatcaaataagacaagaagttttacagagtttgtagacaaaaaaaaataaaagaaaagcgagaagtatacacaagtgtatttcctagatatttacatcaaatatatatatatatatacttatttacaaaactctgatattataaattaattagatactatgtcngaacgtccagcccaaccacgtttgcagttcttttcactttctcatcctgtgtcaacttgttgccaggattgtatctgtcgaccagctcctcgtattctctttggttgtccaagaacttgatgatgc
>TUM_PI_BA_31_STA1
gtacttgctttattccgtgtatcgtactttaggtcgtcagttttacacttcggtacgcaaatgaaaataaaaagctcattcacaacttagacacaatttcgccgtttacaagtagctgaagagtccatctatcgaattatgaatgatgctattttaaatatcgtcgttgctgcactcgttttccatgttctttttatccacacatccgatgttttatttacagttgagcatctcagggccagcgacaaatataaacatattatactcaaaatgaagctcgttgaaaagaggatatttcttaacctcttttacagtgttttcaacaccttttcatctgtgtgccatgtcagattaaggatgctcaacttttcgaattattattacaaatttcaaagaaattactattcctttttgtcccctaatgtatccctcatttcataccgtcgttttggggttccaactgcacatagctttcaagtgtggttttacggtaagaacaacccccccatcggttggtgcggaatactttcctattctcatcgagagccgagccatacacctaaggtggacagaaagctaaaattccaaaacagaaaaatctaacatctttgctcccttacaagtaggaacgctagcgtatcaacccatctccagatttgcccagcatttctgtagaacacccaatgcgaatgaagactaatgaatattttaaaggcaaaaaataggaaaagtttaattattgatggttctcaccaccgcaaaacggtcacttgcatgcattgaggacatgcatctgcagtacttgtttttctcgaatgttttttaccatctcttttttccttatctgagctgctgacgcagacggacattgtttcatatttcgaaagctgtgcgggaaaacggacccaaacacgaatgtggatgcgctaatcggtatttccatctcatgaaacctgctactttttcagtgctcttcgtatgcatttcccaaaattcattcgtagccttgtcaacttagactcagttccacggcgtgcaggacggggtattatgaataaaggatccacgggtaagatttgctgcgctctcttctagttcaagaacggataactcatagacttacctgtacaagttgttgaagggttctcaattgataaaaaaggatcttttgcttcctaaactaaacctataaaaagcaccctattcatcagttataatctcttgtcatgttgtggttctaattgaaaatatactttggtaggcctcaaaaatccatatacgcacactatgcaaagaccatttctatccgcttatttggtcctttcgcttctatttaactcagctttgggttttccaactgcactagttcctagaggatcctcctctagcaacatcacttcctccggtccatcttcaactccattcagctctactactgaaagcttttctactggcagtactgtcactccatcatcatccaaataccctggcagtaaaacagaaacttctgtttcttctacaaccgaaactaccattgttccaactacaactacgacttctgtcataacaccatcaacaaccactattaccactacggtttgctctacaggaacaaactctgccggtgaaactacttctggatgctctccaaagaccattacaactactgttccatgttcaaccagtccaagcgaaaccgcatcggaatcaacaaccacttcacctaccacacctgtaactacagttgtctcaaccaccgtcgttactactgagtattctactagtacaaaacaaggtggtgaaattacaactacatttgtcaccaaaaacattccaaccacttacctaactacaattgctccaacttcatcagtcactacggttaccaatttcaccccaaccactattactactacggtttgctctacaggaacaaactctgccggtgaaactacctctggatgctctccaaagactgtcacaacaactgttccttgttcaactggtactggcgaatacactactgaagctaccgcccctgttacaacagctgtcacaaccaccgttgttaccactgaatcctctacgggtactaactccgcttgtaagacgacaactatttacacaacaaagtctgtaccaaccacctatgtatttgactttggcaagggcattctcgatcaaagctacggcggtgtattttcaaacaacggctcttcgcaagtgcagctgcgggatgcagtcttgatgaatgggacagtggtatacgattcaaacggcgcttgggacagtagtgcgctggaggagtggctccagcgacagaaaaaagtttccatcgaaagaatatttgaaaatattgggcccagcgccgtgtatccgtctatttcgcctggggtcgtgattgcgtcaccatcgcaaacgcatccagactacttctaccaatggataagggacagcgcgttgacgataaacagtattgtctctcattctgcggacccggcaatagagacgttattgcagtacctgaacgtttcattccacttgcaaagaaccaacaacacattgggcgctggcattggttacactaacgatacagtggctttgggagaccctaagtggaacgtcaacaacacggctttcacggaaccttggggtcgtcctcaaaacgatggccctgctcttcgaagcattgccatcttaaaaatcatcgactacatcaagcaatctggcactgatctgggggccaagtacccattccagtccaccgcagatatctttgatgatattgtacgttgggacctgaggttcattattgaccactggaattcttccggatttgatctatgggaggaagtcaagggcatgcatttctttactttactggtacaactgtctgcagtggacaagtcgctgtcgtattttaacgcctcagaacggtcgtctccctttgttgaagaattgcgtcagacacgctgggacatctccaagtttttagtggaccctgcgaatgggtttatcaacggcaagtacaattatattgttgagacacccatgattgccgacacattgagatccggactggacatatccactttattagctgcgaacaccgtccacgatgcgccatctgcttcccatcttccgttcgatatcgatgaccctgccgtcctgaacacgttgcaccatttgatgttgcacatgcgttcgatataccccatcaacgatagctccaaaaatgcaacgggtattgccctgggccggtatcctgaggacgtatatgatggatatggcgttggcgagggaaatccctgggtcctggccacgtgtgccgcttcaacaacgctttatcagctcatttacagacacatctctgagcagcatgacttggttgtcccaatgaacaacgattgttcgaacgcattttggagcgagctggtattctccaacctcacgactttgggaaatgacgaaggctatttgattttggagttcaatacacctgccttcaatcaaaccatacaaaaaatcttccaactagctgattcattcttggtcaagctgaaagctcacgtgggaacagacggggaactaagtgaacaatttaacaaatacacagggtttatgcagggtgcccaacaccttacctggtcctatacttcattctgggatgcctatcaaataagacaagaagttttacagagtttgtagacaaaaaaaaataaaagaaaagcgagaagtatacacaagtgtatttcctagatatttacatcaaatatatatatatatatacttatttacaaaactctgatattataaattaattagatactatgtcngaacgtccagcccaaccacgtttgcagttcttttcactttctcatcctgtgtcaacttgttgccaggattgtatctgtcgaccagctcctcgtattctctttggttgtccaagaacttgatgatgc
>TUM_71_STA1
tagtacttgctttattccgtgtatcgtactttaggtcgtcagttttacacttcggtacgcaaatgaaaataaaaagctcattcacaacttagacacaatttcgccatttacaagtagctgaagagtccatctatcgaattatgaatgatgctattttaaatatcgtcgttgctgcactcgttttccatgttctttttatccacacatccgatgttttatttacagttgagcatctcagggccagcgacaaatataaacatattatactcaaaatgaagctcgttgaaaagaggatatttcttaacctcttttacagtgttttcaacaccttttcatctgtgtgccatgtcagattaaggatgctcaacttttcgaattattattacaaatttcaaagaaattactattcctttttgtcccctaatgtatccctcatttcataccgtcgttttggggttccaactgcacatagctttcaagtgtggttttacggtaagaacaacccccccatcggttggtgcggaatactttcctattctcatcgagagccgagccatacacctaaggtggacagaaagctaaaattccaaaacagaaaaatctaacatctttgctcccttacaagtaggaacgctagcgtatcaacccatctccagatttgcccagcatttctgtagaacacccaatgcgaatgaagactaatgaatattttaaagacaaaaaataggaaaagtttaattattgatggttctcaccaccgcaaaacggtcacttgcatgcattgaggacatgcatctgcagtacttgtttttctcgaatgttttttaccatctcttttttccttatctgagctgctgacgcagacggacattgtttcatatttcgaaagctgtgcgggaaaacggaccctaacacgaatgtggatgcgctaatcggtatttccacctcatgaaacctgctactttttcagtgctcttcgtatgcatttcccaaaattcattcgtagccttgtcaacttagactcagttccacggcgtgcaggacggggtattatgaataaaggatccacgggtaagatttgttctatgttttaggtatggagttttgtaccacaaaactttaggaataccggattgtgtgcctacgccagccccagagtatgttctcacggctgtaattcctagtgatcttttcctggctcaaattaaactttcgcggcaggaaaaaaaaggctttttcttttttgtgtttcagtttctcggaatgtggcattacataagcataatcctttttgggtgtgcctggaaagttcaaattaagggttttttcttctgttttcttgacaagaaaatgttgcccaaagagtttcggccgttattttcctatcgaagtgggtcctttttgtctttagtccttctctggggctagcgatcgctgcaaaattaggcttcactggtacgagttaactttttttctttttttttgtcatccttttctttggggctaagaatggacttcccttttctttttctttgttgcagcagtggcttcaaagaactgctgattgctcaaggcaatcagttaaaagaaaaattagctttttttgtcaggcattgcacaaacttttttatttctgcctatactcttagacagatcagtcattcatgttgtctttttaacggtcgtactgggacatcgcataccttgagattccgtaattaggtgcaacaatacgggcacaactcattctgcggtatcttcacggacagaatttctattgcctattggtggtgtgattaacaattggaagcgcagagcttagaatggattttcaattcaatggatttggaggtattcgtttgtttactaatatttactttgaggacattgcccaaccctaaaagtgcctgttccagaacagaataacattatgatacgttttcctgaccgctgagcaatttaaagcaattagtagggtacgattgtttctagagaaatgtgggtcatctttttaggtccgttctcttctgatgaggtaacctttacaaaaatgtcatggagttaccaattgggattcaaggcatcatcacaatatacttcgttcttttacggagaaattaagctctttctactttgaattaactgttagacttgtcttatctgagaaatgtccgtgttcaaattaaataaaaatttagggcagttttatttaccttaacaaatatgttcaagcatttacgttactgcgctctcttctagttcaagaacggataactcatagacttacctgtacaagttgttgaagggttctcaattgataaaaaaggatcttttgcttcctaaactaaacctataaaaagcaccctattcatcagttataatctcttgtcatgttgtggttctaattgaaaatatactatggtaggcctcaaaaatccatatacgcacactatgcaaagaccatttctactcgcttatttggtcctttcgcttctatttaactcagctttgggttttccaactgcactagttcctagaggatcctcctctagcaacatcacttcctccggtccatcttcaactccattcagctctgctactgaaagcttttctactggcactactgtcactccatcatcatccaaataccctggcagtaaaacagaaacttctgtttcttctacaaccgaaactaccattgttccaactacaactacgacttctgtcataacaccatcaacaaccactattaccactacggtttgctctacaggaacaaactctgccggtgaaactacttctggatgctctccaaagaccattacaactactgttccatgttcaaccagtccaagcgaaaccgcatcggaatcaacaaccacttcacctaccacacctgtaactacagttgtctcaaccaccgtcgttactactgagtattctactagtacaaaacaaggtggtgaaattacaactacatttgtcaccaaaaacattccaaccacttacctaactacaattgctccaacttcatcagtcactacggttaccaatttcaccccaaccactattactactacggtttgctctacaggaacaaactctgccggtgaaactacctctggatgctctccaaagactgtcacaacaactgttccttgttcaactggtactggcgaatacactactgaagctaccgcccctgttacaacagctgtcacaaccaccgttgttaccactgaatcctctacgggtactaactccgctggtaagacgacaactagttacacaacaaagtctgtaccaaccacctatgtatttgactttggcaagggcattctcgatcaaagctgcggcggtgtattttcaaacaacggctcttcgcaagtgcagctgcgggatgcagtcttgatgaatgggacagtggtatacgattcaaacggcgcttgggacagtagtgcgctggaggagtggctccagcgacagaaaaaagtttccatcgaaagaatatttgaaaatattgggcccagcgccgtgtatccgtctattttgcctggggtcgtgattgcgtcaccatcgcaaacgcatccagactacttctaccaatggataagggacagcgcgttgacgataaacagtattgtctctcattctgcggacccggcaatagagacgttattgcagtacctgaacgtttcattccacttgcaaagaaccaacaacacattgggcgctggcattggttacactaacgatacagtggctttgggagaccctaagtggaacgtcgacaacacggctttcacggaaccttggggtcgtcctcaaaacgatggccctgctcttcgaagcattgccatcttaaaaatcatcgactacatcaagcaatctggcactgatctgggggccaagtacccattccagtccaccgcagatatctttgatgatattgtacgttgggacctgaggttcattattgaccactggaattcttccggatttgatctatgggaggaagtcaatggcatgcatttctttactttactggtacaactgtctgcagtggacaggtcgctgtcgtattttaacgcctcagaacggtcgtctccctttgttgaagaattgcgtcagacacgccgggacatctccaagtttttagtggaccctgcgaatgggtttatcaacggcaagtacaattatattgttgagacacccatgattgccgacacattgagatccggactggacatatccactttattagctgcgaacaccgtccacgatgcgccatctgcttcccatcttccgttcgatatcaatgaccctgccgtcctgaacacgttgcaccatttgatgttgcacatgcgttcgatataccccatcaacgatagctccaaaaatgcaacgggtattgccctgggccggtatcctgaggacgtatatgatggatatggcgttggcgagggaaatccctgggtcctggccacgtgtgccgcttcaacaacgctttatcagctcatttacagacacatctctgagcagcatgacttggttgtcccaatgaacaacgattgttcgaacgcattttggagcgagctggtattctccaacctcacgactttgggaaatgacgaaggctatttgattttggagttcaatacacctgccttcaatcaaaccatacaaaaaatcttccaactagctgattcattcttggtcaagctgaaagctcacgtgggaacagacggggaactaagtgaacaatttaacaaatacacagggtttatgcagggtgcccaacaccttacctggtcctatacttcattctgggatgcctatcaaataagacaagaagttttacagagtttgtagacaaaaaaaaataaaagaaaagcgagaagtatacacaagtgtatttcctagatatttacatcaaatatatatatatatacttatttacaaaactctgatattataaattaattagatactatgtcggaacgtccagcccaaccacgtttgcagttcttttcactttctcatcctgtgtcaacttgttgccaggattgtatctgtcgaccagctcctcgtattctctttggttgtccaaggacttgatgatgc
>TUM_3-H-2_STA1
tagtacttgctttattccgtgtatcgtactttaggtcgtcagttttacacttcggtacgcaaatgaaaataaaaagctcattcacaacttagacacaatttcgccatttacaagtagctgaagagtccatctatcgaattatgaatgatgctattttaaatatcgtcgttgctgcactcgttttccatgttctttttatccacacatccgatgttttatttacagttgagcatctcagggccagcgacaaatataaacatattatactcaaaatgaagctcgttgaaaagaggatatttcttaacctcttttacagtgttttcaacaccttttcatctgtgtgccatgtcagattaaggatgctcaacttttcgaattattattacaaatttcaaagaaattactattcctttttgtcccctaatgtatccctcatttcataccgtcgttttggggttccaactgcacatagctttcaagtgtggttttacggtaagaacaacccccccatcggttggtgcggaatactttcctattctcatcgagagccgagccatacacctaaggtggacagaaagctaaaattccaaaacagaaaaatctaacatctttgctcccttacaagtaggaacgctagcgtatcaacccatctccagatttgcccagcatttctgtagaacacccaatgcgaatgaagactaatgaatattttaaagacaaaaaataggaaaagtttaattattgatggttctcaccaccgcaaaacggtcacttgcatgcattgaggacatgcatctgcagtacttgtttttctcgaatgttttttaccatctcttttttccttatctgagctgctgacgcagacggacattgtttcatatttcgaaagctgtgcgggaaaacggaccctaacacgaatgtggatgcgctaatcggtatttccacctcatgaaacctgctactttttcagtgctcttcgtatgcatttcccaaaattcattcgtagccttgtcaacttagactcagttccacggcgtgcaggacggggtattatgaataaaggatccacgggtaagatttgttctatgttttaggtatggagttttgtaccacaaaactttaggaataccggattgtgtgcctacgccagccccagagtatgttctcacggctgtaattcctagtgatcttttcctggctcaaattaaactttcgcggcaggaaaaaaaaggctttttcttttttgtgtttcagtttctcggaatgtggcattacataagcataatcctttttgggtgtgcctggaaagttcaaattaagggttttttcttctgttttcttgacaagaaaatgttgcccaaagagtttcggccgttattttcctatcgaagtgggtcctttttgtctttagtccttctctggggctagcgatcgctgcaaaattaggcttcactggtacgagttaactttttttctttttttttgtcatccttttctttggggctaagaatggacttcccttttctttttctttgttgcagcagtggcttcaaagaactgctgattgctcaaggcaatcagttaaaagaaaaattagctttttttgtcaggcattgcacaaacttttttatttctgcctatactcttagacagatcagtcattcatgttgtctttttaacggtcgtactgggacatcgcataccttgagattccgtaattaggtgcaacaatacgggcacaactcattctgcggtatcttcacggacagaatttctattgcctattggtggtgtgattaacaattggaagcgcagagcttagaatggattttcaattcaatggatttggaggtattcgtttgtttactaatatttactttgaggacattgcccaaccctaaaagtgcctgttccagaacagaataacattatgatacgttttcctgaccgctgagcaatttaaagcaattagtagggtacgattgtttctagagaaatgtgggtcatctttttaggtccgttctcttctgatgaggtaacctttacaaaaatgtcatggagttaccaattgggattcaaggcatcatcacaatatacttcgttcttttacggagaaattaagctctttctactttgaattaactgttagacttgtcttatctgagaaatgtccgtgttcaaattaaataaaaatttagggcagttttatttaccttaacaaatatgttcaagcatttacgttactgcgctctcttctagttcaagaacggataactcatagacttacctgtacaagttgttgaagggttctcaattgataaaaaaggatcttttgcttcctaaactaaacctataaaaagcaccctattcatcagttataatctcttgtcatgttgtggttctaattgaaaatatactatggtaggcctcaaaaatccatatacgcacactatgcaaagaccatttctactcgcttatttggtcctttcgcttctatttaactcagctttgggttttccaactgcactagttcctagaggatcctcctctagcaacatcacttcctccggtccatcttcaactccattcagctctgctactgaaagcttttctactggcactactgtcactccatcatcatccaaataccctggcagtaaaacagaaacttctgtttcttctacaaccgaaactaccattgttccaactacaactacgacttctgtcataacaccatcaacaaccactattaccactacggtttgctctacaggaacaaactctgccggtgaaactacttctggatgctctccaaagaccattacaactactgttccatgttcaaccagtccaagcgaaaccgcatcggaatcaacaaccacttcacctaccacacctgtaactacagttgtctcaaccaccgtcgttactactgagtattctactagtacaaaacaaggtggtgaaattacaactacatttgtcaccaaaaacattccaaccacttacctaactacaattgctccaacttcatcagtcactacggttaccaatttcaccccaaccactattactactacggtttgctctacaggaacaaactctgccggtgaaactacctctggatgctctccaaagactgtcacaacaactgttccttgttcaactggtactggcgaatacactactgaagctaccgcccctgttacaacagctgtcacaaccaccgttgttaccactgaatcctctacgggtactaactccgctggtaagacgacaactagttacacaacaaagtctgtaccaaccacctatgtatttgactttggcaagggcattctcgatcaaagctgcggcggtgtattttcaaacaacggctcttygcaagtgcagctgcgggatgcagtcttgatgaatgggacagtggtatacgattcaaacggcgcttgggacagtagtgcgctggaggagtggctccagcgacagaaaaaagtttccatcgaaagaatatttgaaaatattgggcccagcgccgtgtatccgtctattttgcctggggtcgtgattgcgtcaccatcgcaaacgcatccagactacttctaccaatggataagggacagcgcgttgacgataaacagtattgtctctcattctgcggacccggcaatagagacgttattgcagtacctgaacgtttcattccacttgcaaagaaccaacaacacattgggcgctggcattggttacactaacgatacagtggctttgggagaccctaagtggaacgtcgacaacacggctttcacggaaccttggggtcgtcctcaaaacgatggccctgctcttcgaagcattgccatcttaaaaatcatcgactacatcaagcaatctggcactgatctgggggccaagtacccattccagtccaccgcagatatctttgatgatattgtacgttgggacctgaggttcattattgaccactggaattcttccggatttgatctatgggaggaagtcaatggcatgcatttctttactttactggtacaactgtctgcagtggacagntcgctgtcgtattttaacgcctcagaacggtcgtctccctttgttgaagaattgcgtcagacacgccgggacatctccaagtttttagtggaccctgcgaatgggtttatcaacggcaagtacaattatattgttgagacacccatgattgccgacacattgagatccggactggacatatccactttattagctgcgaacaccgtccacgatgcgccatctgcttcccatcttccgttcgatatcaatgaccctgccgtcctgaacacgttgcaccatttgatgttgcacatgcgttcgatataccccatcaacgatagctccaaaaatgcaacgggtattgccctgggccggtatcctgaggacgtatatgatggatatggcgttggcgagggaaatccctgggtcctggccacgtgtgccgcttcaacaacgctttatcagctcatttacagacacatctctgagcagcatgacttggttgtcccaatgaacaacgattgttcgaacgcattttggagcgagctggtattctccaacctcacgactttgggaaatgacgaaggctatttgattttggagttcaatacacctgccttcaatcaaaccatacaaaaaatcttccaactagctgattcattcttggtcaagctgaaagctcacgtgggaacagacggggaactaagtgaacaatttaacaaatacacagggtttatgcagggtgcccaacaccttacctggtcctatacttcattctgggatgcctatcaaataagacaagaagttttacagagtttgtagacaaaaaaaaataaaagaaaagcgagaagtatacacaagtgtatttcctagatatttacatcaaatatatatatatatacttatttacaaaactctgatattataaattaattagatactatgtcggaacgtccagcccaaccacgtttgcagttcttttcactttctcatcctgtgtcaacttgttgccaggattgtatctgtcgaccagctcctcgtattctctttggttgtccaaggacttgatgatgc
>WY3711_STA1
agtacttgctttattccgtgtatcgtactttaggtcgtcagttttacacttcggtacgcaaatgaaaataaaaagctcattcacaacttagacacaatttcgccatttacaagtagctgaagagtccatctatcgaattatgaatgatgctattttaaatatcgtcgttgctgcactcgttttccatgttctttttatccacacatccgatgttttatttacagttgagcatctcagggccagcgacaaatataaacatattatactcaaaatgaagctcgttgaaaagaggatatttcttaacctcttttacagtgttttcaacaccttttcatctgtgtgccatgtcagattaaggatgctcaacttttcgaattattattacaaatttcaaagaaattactattcctttttgtcccctaatgtatccctcatttcataccgtcgttttggggttccaactgcacatagctttcaagtgtggttttacggtaagaacaacccccccatcggttggtgcggaatactttcctattctcatcgagagccgagccatacacctaaggtggacagaaagctaaaattccaaaacagaaaaatctaacatctttgctcccttacaagtaggaacgctagcgtatcaacccatctccagatttgcccagcatttctgtagaacacccaatgcgaatgaagactaatgaatattttaaagacaaaaaataggaaaagtttaattattgatggttctcaccaccgcaaaacggtcacttgcatgcattgaggacatgcatctgcagtacttgtttttctcgaatgttttttaccatctcttttttccttatctgagctgctgacgcagacggacattgtttcatatttcgaaagctgtgcgggaaaacggaccctaacacgaatgtggatgcgctaatcggtatttccacctcatgaaacctgctactttttcagtgctcttcgtatgcatttcccaaaattcattcgtagccttgtcaacttagactcagttccacggcgtgcaggacggggtattatgaataaaggatccacgggtaagatttgttctatgttttaggtatggagttttgtaccacaaaactttaggaataccggattgtgtgcctacgccagccccagagtatgttctcacggctgtaattcctagtgatcttttcctggctcaaattaaactttcgcggcaggaaaaaaaaggctttttcttttttgtgtttcagtttctcggaatgtggcattacataagcataatcctttttgggtgtgcctggaaagttcaaattaagggttttttcttctgttttcttgacaagaaaatgttgcccaaagagtttcggccgttattttcctatcgaagtgggtcctttttgtctttagtccttctctggggctagcgatcgctgcaaaattaggcttcactggtacgagttaactttttttctttttttttgtcatccttttctttggggctaagaatggacttcccttttctttttctttgttgcagcagtggcttcaaagaactgctgattgctcaaggcaatcagttaaaagaaaaattagctttttttgtcaggcattgcacaaacttttttatttctgcctatactcttagacagatcagtcattcatgttgtctttttaacggtcgtactgggacatcgcataccttgagattccgtaattaggtgcaacaatacgggcacaactcattctgcggtatcttcacggacagaatttctattgcctattggtggtgtgattaacaattggaagcgcagagcttagaatggattttcaattcaatggatttggaggtattcgtttgtttactaatatttactttgaggacattgcccaaccctaaaagtgcctgttccagaacagaataacattatgatacgttttcctgaccgctgagcaatttaaagcaattagtagggtacgattgtttctagagaaatgtgggtcatctttttaggtccgttctcttctgatgaggtaacctttacaaaaatgtcatggagttaccaattgggattcaaggcatcatcacaatatacttcgttcttttacggagaaattaagctctttctactttgaattaactgttagacttgtcttatctgagaaatgtccgtgttcaaattaaataaaaatttagggcagttttatttaccttaacaaatatgttcaagcatttacgttactgcgctctcttctagttcaagaacggataactcatagacttacctgtacaagttgttgaagggttctcaattgataaaaaaggatcttttgcttcctaaactaaacctataaaaagcaccctattcatcagttataatctcttgtcatgttgtggttctaattgaaaatatactatggtaggcctcaaaaatccatatacgcacactatgcaaagaccatttctactcgcttatttggtcctttcgcttctatttaactcagctttgggttttccaactgcactagttcctagaggatcctcctctagcaacatcacttcctccggtccatcttcaactccattcagctctgctactgaaagcttttctactggcactactgtcactccatcatcatccaaataccctggcagtaaaacagaaacttctgtttcttctacaaccgaaactaccattgttccaactacaactacgacttctgtcataacaccatcaacaaccactattaccactacggtttgctctacaggaacaaactctgccggtgaaactacttctggatgctctccaaagaccattacaactactgttccatgttcaaccagtccaagcgaaaccgcatcggaatcaacaaccacttcacctaccacacctgtaactacagttgtctcaaccaccgtcgttactactgagtattctactagtacaaaacaaggtggtgaaattacaactacatttgtcaccaaaaacattccaaccacttacctaactacaattgctccaacttcatcagtcactacggttaccaatttcaccccaaccactattactactacggtttgctctacaggaacaaactctgccggtgaaactacctctggatgctctccaaagactgtcacaacaactgttccttgttcaactggtactggcgaatacactactgaagctaccgcccctgttacaacagctgtcacaaccaccgttgttaccactgaatcctctacgggtactaactccgctggtaagacgacaactagttacacaacaaagtctgtaccaaccacctatgtatttgactttggcaagggcattctcgatcaaagctgcggcggtgtattttcaaacaacggctcttcgcaagtgcagctgcgggatgcagtcttgatgaatgggacagtggtatacgattcaaacggcgcttgggacagtagtgcgctggaggagtggctccagcgacagaaaaaagtttccatcgaaagaatatttgaaaatattgggcccagcgccgtgtatccgtctattttgcctggggtcgtgattgcgtnaccatcgcaaacgcatccagactacttctaccaatggataagggacagcgcgttgacgataaacagtattgtctctcattctgcggacccggcaatagagacgttattgcagtacctgaacgtttcattccacttgcaaagaaccaacaacacattgggcgctggcattggttacactaacgatacagtggctttgggagaccctaagtggaacgtcgacaacacggctttcacggaaccttggggtcgtcctcaaaacgatggccctgctcttcgaagcattgccatcttaaaaatcatcgactacatcaagcaatctggcactgatctgggggccaagtacccattccagtccaccgcagatatctttgatgatattgtacgttgggacctgaggttcattattgaccactggaattcttccggatttgatctatgggaggaagtcaatggcatgcatttctttactttactggtacaactgtctgcagtggacaggtcgctgtcgtattttaacgcctcagaacggtcgtctccctttgttgaagaattgcgtcagacacgccgggacatctccaagtttttagtggaccctgcgaatgggtttatcaacggcaagtacaattatattgttgagacacccatgattgccgacacattgagatccggactggacatatccactttattagctgcgaacaccgtccacgatgcgccatctgcttcccatcttccgttcgatatcaatgaccctgccgtcctgaacacgttgcaccatttgatgttgcacatgcgttcgatataccccatcaacgatagctccaaaaatgcaacgggtattgccctgggccggtatcctgaggacgtatatgatggatatggcgttggcgagggaaatccctgggtcctggccacgtgtgccgcttcaacaacgctttatcagctcatttacagacacatctctgagcagcatgacttggttgtcccaatgaacaacgattgttcgaacgcattttggagcgagctggtattctccaacctcacgactttgggaaatgacgaaggctatttgattttggagttcaatacacctgccttcaatcaaaccatacaaaaaatcttccaactagctgattcattcttggtcaagctgaaagctcacgtgggaacagacggggaactaagtgaacaatttaacaaatacacagggtttatgcagggtgcccaacaccttacctggtcctatacttcattctgggatgcctatcaaataagacaagaagttttacagagtttgtagacaaaaaaaaataaaagaaaagcgagaagtatacacaagtgtatttcctagatatttacatcaaatatatatatatatacttatttacaaaactctgatattataaattaattagatactatgtcggaacgtccagcccaaccacgtttgcagttcttttcactttctcatcctgtgtcaacttgttgccaggattgtatctgtcgaccagctcctcgtattctctttggttgtccaaggacttgatgatgc
>WLP565_STA1
tagtacttgctttattccgtgtatcgtactttaggtcgtcagttttacacttcggtacgcaaatgaaaataaaaagctcattcacaacttagacacaatttcgccgtttacaagtagctgaagagtccatctatcgaattatgaatgatgctattttaaatatcgtcgttgctgcactcgttttccatgttctttttatccacacatccgatgttttatttacagttgagcatctcagggccagcgacaaatataaacatattatactcaaaatgaagctcgttgaaaagaggatatttcttaacctcttttacagtgttttcaacaccttttcatctgtgtgccatgtcagattaaggatgctcaacttttcgaattattattacaaatttcaaagaaattactattcctttttgtcccctaatgtatccctcatttcataccgtcgttttggggttccaactgcacnnnnnnnnnnagtgtggttttacggtaagaacaacccccccatcggttggtgcggaatactttcctattctcatcgagagccgagccatacacctaaggtggacagaaagctaaaattccaaaacagaaaaatctaacatctttgctcccttacaagtaggaacgctagcgtatcaacccatctccagatttgcccagcatttctgtagaacacccaatgcgaatgaagactaatgaatattttaaaggcaaaaaataggaaaagtttaattattgatggttctcaccaccgcaaaacggtcacttgcatgcattgaggacatgcatctgcagtacttgtttttctcgaatgttttttaccatctcttttttccttatctgagctgctgacgcagacggacattgtttcatatttcgaaagctgtgcgggaaaacggacccaaacacgaatgtggatgcgctaatcggtatttccatctcatgaaacctgctactttttcagtgctcttcgtatgcatttcccaaaattcattcgtagccttgtcaacttagactcagttccacggcgtgcaggacggggtattatgaataaaggatccacgggtaagatttgctgcgctctcttctagttcaagaacggataactcatagacttacctgtacaagttgttgaagggttctcaattgataaaaaaggatcttttgcttcctaaactaaacctataaaaagcaccctattcatcagttataatctcttgtcatgttgtggttctaattgaaaatatactttggtaggcctcaaaaatccatatacgcacactatgcaaagaccatttctatccgcttatttggtcctttcgcttctatttaactcagctttgggttttccaactgcactagttcctagaggatcctcctctagcaacatcacttcctccggtccatcttcaactccattcagctctactactgaaagcttttctactggcagtactgtcactccatcatcatccaaataccctggcagtaaaacagaaacttctgtttcttctacaaccgaaactaccattgttccaactacaactacgacttctgtcataacaccatcaacaaccactattaccactacggtttgctctacaggaacaaactctgccggtgaaactacttctggatgctctccaaagaccattacaactactgttccatgttcaaccagtccaagcgaaaccgcatcggaatcaacaaccacttcacctaccacacctgtaactacagttgtctcaaccaccgtcgttactactgagtattctactagtacaaaacaaggtggtgaaattacaactacatttgtcaccaaaaacattccaaccacttacctaactacaattgctccaacttcatcagtcactacggttaccaatttcaccccaaccactattactactacggtttgctctacaggaacaaactctgccggtgaaactacctctggatgctctccaaagactgtcacaacaactgttccttgttcaactggtactggcgaatacactactgaagctaccgcccctgttacaacagctgtcacaaccaccgttgttaccactgaatcctctacgggtactaactccgcttgtaagacgacaactatttacacaacaaagtctgtaccaaccacctatgtatttgactttggcaagggcattctcgatcaaagctacggcggtgtattttcaaacaacggctcttcgcaagtgcagctgcgggatgcagtcttgatgaatgggacagtggtatacgattcaaacggcgcttgggacagtagtgcgctggaggagtgncnnnnnnnnnngaaaanagtttccatcgaaagaatatttgaaaatattgggcccagcgncgtgtatccgtctatttcgcctggggtcgtgattgcgtcaccatcgcaaacgcatccagactacttctaccaatggataagggacagcgcgttgacgataaacagtattgtctctcattctgcggacccggcaatagagacgttattgcagtacctgaacgtttcattccacttgcaaagaaccaacaacacattgggcgctggcattggttacactaacgatacagtggctttgggagaccctaagtggaacgtcaacaacacggctttcacggaaccttggggtcgtcctcaaaacgatggccctgctcttcgaagcattgccatcttaaaaatcatcgactacatcaagcaatctggcactgatctgggggccaagtacccattccagtccaccgcagatatctttgatgatattgtacgttgggacctgaggttcattattgaccactggaattcttccggatttgatctatgggaggaagtcaagggcatgcatttctttactttactggtacaactgtctgcagtggacaagtcgctgtcgtattttaacgcctcagaacggtcgtctccctttgttgaagaattgcgtcagacacgctgggacatctccaagtttttagtggaccctgcgaatgggtttatcaacggcaagtacaattatattgttgagacacccatgattgccgacacattgagatccggactggacatatccactttattagctgcgaacaccgtccacgatgcgccatctgcttcccatcttccgttcgatatcgatgaccctgccgtcctgaacacgttgcaccatttgatgttgcacatgcgttcgatataccccatcaacgatagctccaaaaatgcaacgggtattgccctgggccggtatcctgaggacgtatatgatggatatggcgttggcgagggaaatccctgggtcctggccacgtgtgccgcttcaacaacgctttatcagctcatttacagacacatctctgagcagcatgacttggttgtcccaatgaacaacgattgttcgaacgcattttggagcgagctggtattctccaacctcacgactttgggaaatgacgaaggctatttgattttggagttcaatacacctgccttcaatcaaaccatacaaaaaatcttccaactagctgattcattcttggtcaagctgaaagctcacgtgggaacagacggggaactaagtgaacaatttaacaaatacacagggtttatgcagggtgcccaacaccttacctggtcctatacttcattctgggatgcctatcaaataagacaagaagttttacagagtttgtagacaaaaaaaaataaaagaaaagcgagaagtatacacaagtgtatttcctagatatttacatcaaatatatatatatatatacttatttacaaaactctgatattataaattaattagatactatgtcngaacgtccagcccaaccacgtttgcagttcttttcactttctcatcctgtgtcaacttgttgccaggattgtatctgtcgaccagctcctcgtattctctttggttgtccaagaacttgatgatgc
>WLP566_STA1
tagtacttgctttattccgtgtatcgtactttaggtcgtcagttttacacttcggtacgcaaatgaaaataaaaagctcattcacaacttagacacaatttcgccgtttacaagtagctgaagagtccatctatcgaattatgaatgatgctattttaaatatcgtcgttgctgcactcgttttccatgttctttttatccacacatccgatgttttatttacagttgagcatctcagggccagcgacaaatataaacatattatactcaaaatgaagctcgttgaaaagaggatatttcttaacctcttttacagtgttttcaacaccttttcatctgtgtgccatgtcagattaaggatgctcaacttttcgaattattattacaaatttcaaagaaattactattcctttttgtcccctaatgtatccctcatttcataccgtcgttttggggttccaactgcacatagctttcaagtgtggttttacggtaagaacaacccccccatcggttggtgcggaatactttcctattctcatcgagagccgagccatacacctaaggtggacagaaagctaaaattccaaaacagaaaaatctaacatctttgctcccttacaagtaggaacgctagcgtatcaacccatctccagatttgcccagcatttctgtagaacacccaatgcgaatgaagactaatgaatattttaaaggcaaaaaataggaaaagtttaattattgatggttctcaccaccgcaaaacggtcacttgcatgcattgaggacatgcatctgcagtacttgtttttctcgaatgttttttaccatctcttttttccttatctgagctgctgacgcagacggacattgtttcatatttcgaaagctgtgcgggaaaacggacccaaacacgaatgtggatgcgctaatcggtatttccatctcatgaaacctgctactttttcagtgctcttcgtatgcatttcccaaaattcattcgtagccttgtcaacttagactcagttccacggcgtgcaggacggggtattatgaataaaggatccacgggtaagatttgctgcgctctcttctagttcaagaacggataactcatagacttacctgtacaagttgttgaagggttctcaattgataaaaaaggatcttttgcttcctaaactaaacctataaaaagcaccctattcatcagttataatctcttgtcatgttgtggttctaattgaaaatatactttggtaggcctcaaaaatccatatacgcacactatgcaaagaccatttctatccgcttatttggtcctttcgcttctatttaactcagctttgggttttccaactgcactagttcctagaggatcctcctctagcaacatcacttcctccggtccatcttcaactccattcagctctactactgaaagcttttctactggcagtactgtcactccatcatcatccaaataccctggcagtaaaacagaaacttctgtttcttctacaaccgaaactaccattgttccaactacaactacgacttctgtcataacaccatcaacaaccactattaccactacggtttgctctacaggaacaaactctgccggtgaaactacttctggatgctctccaaagaccattacaactactgttccatgttcaaccagtccaagcgaaaccgcatcggaatcaacaaccacttcacctaccacacctgtaactacagttgtctcaaccaccgtcgttactactgagtattctactagtacaaaacaaggtggtgaaattacaactacatttgtcaccaaaaacattccaaccacttacctaactacaattgctccaacttcatcagtcactacggttaccaatttcaccccaaccactattactactacggtttgctctacaggaacaaactctgccggtgaaactacctctggatgctctccaaagactgtcacaacaactgttccttgttcaactggtactggcgaatacactactgaagctaccgcccctgttacaacagctgtcacaaccaccgttgttaccactgaatcctctacgggtactaactccgcttgtaagacgacaactatttacacaacaaagtctgtaccaaccacctatgtatttgactttggcaagggcattctcgatcaaagctacggcggtgtattttcaaacaacggctcttcgcaagtgcagctgcgggatgcagtcttgatgaatgggacagtggtatacgattcaaacggcgcttgggacagtagtgcgctggaggagtggnnnnnnnnncagaaaanagtttccatcgaaagaatatttgaaaatattgggcccagcgccgtgtatccgtctatttcgcctggggtcgtgattgcgtcaccatcgcaaacgcatccagactacttctaccaatggataagggacagcgcgttgacgataaacagtattgtctctcattctgcggacccggcaatagagacgttattgcagtacctgaacgtttcattccacttgcaaagaaccaacaacacattgggcgctggcattggttacactaacgatacagtggctttgggagaccctaagtggaacgtcaacaacacggctttcacggaaccttggggtcgtcctcaaaacgatggccctgctcttcgaagcattgccatcttaaaaatcatcgactacatcaagcaatctggcactgatctgggggccaagtacccattccagtccaccgcagatatctttgatgatattgtacgttgggacctgaggttcattattgaccactggaattcttccggatttgatctatgggaggaagtcaagggcatgcatttctttactttactggtacaactgtctgcagtggacaagtcgctgtcgtattttaacgcctcagaacggtcgtctccctttgttgaagaattgcgtcagacacgctgggacatctccaagtttttagtggaccctgcgaatgggtttatcaacggcaagtacaattatattgttgagacacccatgattgccgacacattgagatccggactggacatatccactttattagctgcgaacaccgtccacgatgcgccatctgcttcccatcttccgttcgatatcgatgaccctgccgtcctgaacacgttgcaccatttgatgttgcacatgcgttcgatataccccatcaacgatagctccaaaaatgcaacgggtattgccctgggccggtatcctgaggacgtatatgatggatatggcgttggcgagggaaatccctgggtcctggccacgtgtgccgcttcaacaacgctttatcagctcatttacagacacatctctgagcagcatgacttggttgtcccaatgaacaacgattgttcgaacgcattttggagcgagctggtattctccaacctcacgactttgggaaatgacgaaggctatttgattttggagttcaatacacctgccttcaatcaaaccatacaaaaaatcttccaactagctgattcattcttggtcaagctgaaagctcacgtgggaacagacggggaactaagtgaacaatttaacaaatacacagggtttatgcagggtgcccaacaccttacctggtcctatacttcattctgggatgcctatcaaataagacaagaagttttacagagtttgtagacaaaaaaaaataaaagaaaagcgagaagtatacacaagtgtatttcctagatatttacatcaaatatatatatatatatacttatttacaaaactctgatattataaattaattagatactatgtcngaacgtccagcccaaccacgtttgcagttcttttcactttctcatcctgtgtcaacttgttgccaggattgtatctgtcgaccagctcctcgtattctctttggttgtccaagaacttgatgatgc
>WLP570_STA1
tagtacttgctttattccgtgtatcgtactttaggtcgtcagttttacacttcggtacgcaaatgaaaataaaaagctcattcacaacttagacacaatttcgccgtttacaagtagctgaagagtccatctatcgaattatgaatgatgctattttaaatatcgtcgttgctgcactcgttttccatgttctttttatccacacatccgatgttttatttacagttgagcatctcagggccagcgacaaatataaacatattatactcaaaatgaagctcgttgaaaagaggatatttcttaacctcttttacagtgttttcaacaccttttcatctgtgtgccatgtcagattaaggatgctcaacttttcgaattattattacaaatttcaaagaaattactattcctttttgtcccctaatgtatccctcatttcataccgtcgttttggggttccaactgcacatagctttcaagtgtggttttacggtaagaacaacccccccatcggttggtgcggaatactttcctattctcatcgagagccgagccatacacctaaggtggacagaaagctaaaattccaaaacagaaaaatctaacatctttgctcccttacaagtaggaacgctagcgtatcaacccatctccagatttgcccagcatttctgtagaacacccaatgcgaatgaagactaatgaatattttaaaggcaaaaaataggaaaagtttaattattgatggttctcaccaccgcaaaacggtcacttgcatgcattgaggacatgcatctgcagtacttgtttttctcgaatgttttttaccatctcttttttccttatctgagctgctgacgcagacggacattgtttcatatttcgaaagctgtgcgggaaaacggacccaaacacgaatgtggatgcgctaatcggtatttccatctcatgaaacctgctactttttcagtgctcttcgtatgcatttcccaaaattcattcgtagccttgtcaacttagactcagttccacggcgtgcaggacggggtattatgaataaaggatccacgggtaagatttgctgcgctctcttctagttcaagaacggataactcatagacttacctgtacaagttgttgaagggttctcaattgataaaaaaggatcttttgcttcctaaactaaacctataaaaagcaccctattcatcagttataatctcttgtcatgttgtggttctaattgaaaatatactttggtaggcctcaaaaatccatatacgcacactatgcaaagaccatttctatccgcttatttggtcctttcgcttctatttaactcagctttgggttttccaactgcactagttcctagaggatcctcctctagcaacatcacttcctccggtccatcttcaactccattcagctctactactgaaagcttttctactggcagtactgtcactccatcatcatccaaataccctggcagtaaaacagaaacttctgtttcttctacaaccgaaactaccattgttccaactacaactacgacttctgtcataacaccatcaacaaccactattaccactacggtttgctctacaggaacaaactctgccggtgaaactacttctggatgctctccaaagaccattacaactactgttccatgttcaaccagtccaagcgaaaccgcatcggaatcaacaaccacttcacctaccacacctgtaactacagttgtctcaaccaccgtcgttactactgagtattctactagtacaaaacaaggtggtgaaattacaactacatttgtcaccaaaaacattccaaccacttacctaactacaattgctccaacttcatcagtcactacggttaccaatttcaccccaaccactattactactacggtttgctctacaggaacaaactctgccggtgaaactacctctggatgctctccaaagactgtcacaacaactgttccttgttcaactggtactggcgaatacactactgaagctaccgcccctgttacaacagctgtcacaaccaccgttgttaccactgaatcctctacgggtactaactccgcttgtaagacgacaactatttacacaacaaagtctgtaccaaccacctatgtatttgactttggcaagggcattctcgatcaaagctacggcggtgtattttcaaacaacggctcttcgcaagtgcagctgcgggatgcagtcttgatgaatgggacagtggtatacgattcaaacggcgcttgggacagtagtgcgctggaggagtggctccagcgacagaaaaaagtttccatcgaaagaatatttgaaaatattgggcccagcgccgtgtatccgtctatttcgcctggggtcgtgattgcgtcaccatcgcaaacgcatccagactacttctaccaatggataagggacagcgcgttgacgataaacagtattgtctctcattctgcggacccggcaatagagacgttattgcagtacctgaacgtttcattccacttgcaaagaaccaacaacacattgggcgctggcattggttacactaacgatacagtggctttgggagaccctaagtggaacgtcaacaacacggctttcacggaaccttggggtcgtcctcaaaacgatggccctgctcttcgaagcattgccatcttaaaaatcatcgactacatcaagcaatctggcactgatctgggggccaagtacccattccagtccaccgcagatatctttgatgatattgtacgttgggacctgaggttcattattgaccactggaattcttccggatttgatctatgggaggaagtcaagggcatgcatttctttactttactggtacaactgtctgcagtggacaagtcgctgtcgtattttaacgcctcagaacggtcgtctccctttgttgaagaattgcgtcagacacgctgggacatctccaagtttttagtggaccctgcgaatgggtttatcaacggcaagtacaattatattgttgagacacccatgattgccgacacattgagatccggactggacatatccactttattagctgcgaacaccgtccacgatgcgccatctgcttcccatcttccgttcgatatcgatgaccctgccgtcctgaacacgttgcaccatttgatgttgcacatgcgttcgatataccccatcaacgatagctccaaaaatgcaacgggtattgccctgggccggtatcctgaggacgtatatgatggatatggcgttggcgagggaaatccctgggtcctggccacgtgtgccgcttcaacaacgctttatcagctcatttacagacacatctctgagcagcatgacttggttgtcccaatgaacaacgattgttcgaacgcattttggagcgagctggtattctccaacctcacgactttgggaaatgacgaaggctatttgattttggagttcaatacacctgccttcaatcaaaccatacaaaaaatcttccaactagctgattcattcttggtcaagctgaaagctcacgtgggaacagacggggaactaagtgaacaatttaacaaatacacagggtttatgcagggtgcccaacaccttacctggtcctatacttcattctgggatgcctatcaaataagacaagaagttttacagagtttgtagacaaaaaaaaataaaagaaaagcgagaagtatacacaagtgtatttcctagatatttacatcaaatatatatatatatatacttatttacaaaactctgatattataaattaattagatactatgtcggaacgtccagcccaaccacgtttgcagttcttttcactttctcatcctgtgtcaacttgttgccaggattgtatctgtcgaccagctcctcgtattctctttggttgtccaagaacttgatgatgc
>WLP644_STA1
tagtacttgctttattccgtgtatcgtactttaggtcgtcagttttacacttcggtacgcaaatgaaaataaaaagctcattcacaacttagacacaatttcgccgtttacaagtagctgaagagtccatctatcgaattatgaatgatgctattttaaatatcgtcgttgctgcactcgttttccatgttctttttatccacacatccgatgttttatttacagttgagcatctcagggccagcgacaaatataaacatattatactcaaaatgaagctcgttgaaaagaggatatttcttaacctcttttacagtgttttcaacaccttttcatctgtgtgccatgtcagattaaggatgctcaacttttcgaattattattacaaatttcaaagaaattactattcctttttgtcccctaatgtatccctcatttcataccgtcgttttggggttccaactgcacatagctttcaagtgtggttttacggtaagaacaacccccccatcggttggtgcggaatactttcctattctcatcgagagccgagccatacacctaaggtggacagaaagctaaaattccaaaacagaaaaatctaacatctttgctcccttacaagtaggaacgctagcgtatcaacccatctccagatttgcccagcatttctgtagaacacccaatgcgaatgaagactaatgaatattttaaaggcaaaaaataggaaaagtttaattattgatggttctcaccaccgcaaaacggtcacttgcatgcattgaggacatgcatctgcagtacttgtttttctcgaatgttttttaccatctcttttttccttatctgagctgctgacgcagacggacattgtttcatatttcgaaagctgtgcgggaaaacggacccaaacacgaatgtggatgcgctaatcggtatttccatctcatgaaacctgctactttttcagtgctcttcgtatgcatttcccaaaattcattcgtagccttgtcaacttagactcagttccacggcgtgcaggacggggtattatgaataaaggatccacgggtaagatttgctgcgctctcttctagttcaagaacggataactcatagacttacctgtacaagttgttgaagggttctcaattgataaaaaaggatcttttgcttcctaaactaaacctataaaaagcaccctattcatcagttataatctcttgtcatgttgtggttctaattgaaaatatactttggtaggcctcaaaaatccatatacgcacactatgcaaagaccatttctatccgcttatttggtcctttcgcttctatttaactcagctttgggttttccaactgcactagttcctagaggatcctcctctagcaacatcacttcctccggtccatcttcaactccattcagctctactactgaaagcttttctactggcagtactgtcactccatcatcatccaaataccctggcagtaaaacagaaacttctgtttcttctacaaccgaaactaccattgttccaactacaactacgacttctgtcataacaccatcaacaaccactattaccactacggtttgctctacaggaacaaactctgccggtgaaactacttctggatgctctccaaagaccattacaactactgttccatgttcaaccagtccaagcgaaaccgcatcggaatcaacaaccacttcacctaccacacctgtaactacagttgtctcaaccaccgtcgttactactgagtattctactagtacaaaacaaggtggtgaaattacaactacatttgtcaccaaaaacattccaaccacttacctaactacaattgctccaacttcatcagtcactacggttaccaatttcaccccaaccactattactactacggtttgctctacaggaacaaactctgccggtgaaactacctctggatgctctccaaagactgtcacaacaactgttccttgttcaactggtactggcgaatacactactgaagctaccgcccctgttacaacagctgtcacaaccaccgttgttaccactgaatcctctacgggtactaactccgcttgtaagacgacaactatttacacaacaaagtctgtaccaaccacctatgtatttgactttggcaagggcattctcgatcaaagctacggcggtgtattttcaaacaacggctcttcgcaagtgcagctgcgggatgcagtcttgatgaatgggacagtggtatacgattcaaacggcgcttgggacagtagtgcgctggaggagtggctccagcgacagaaaaaagtttccatcgaaagaatatttgaaaatattgggcccagcgccgtgtatccgtctatttcgcctggggtcgtgattgcgtnaccatcgcaaacgcatccagactacttctaccaatggataagggacagcgcgttgacgataaacagtattgtctctcattctgcggacccggcaatagagacgttattgcagtacctgaacgtttcattccacttgcaaagaaccaacaacacattgggcgctggcattggttacactaacgatacagtggctttgggagaccctaagtggaacgtcaacaacacggctttcacggaaccttggggtcgtcctcaaaacgatggccctgctcttcgaagcattgccatcttaaaaatcatcgactacatcaagcaatctggcactgatctgggggccaagtacccattccagtccaccgcagatatctttgatgatattgtacgttgggacctgaggttcattattgaccactggaattcttccggatttgatctatgggaggaagtcaagggcatgcatttctttactttactggtacaactgtctgcagtggacaagtcgctgtcgtattttaacgcctcagaacggtcgtctccctttgttgaagaattgcgtcagacacgctgggacatctccaagtttttagtggaccctgcgaatgggtttatcaacggcaagtacaattatattgttgagacacccatgattgccgacacattgagatccggactggacatatccactttattagctgcgaacaccgtccacgatgcgccatctgcttcccatcttccgttcgatatcgatgaccctgccgtcctgaacacgttgcaccatttgatgttgcacatgcgttcgatataccccatcaacgatagctccaaaaatgcaacgggtattgccctgggccggtatcctgaggacgtatatgatggatatggcgttggcgagggaaatccctgggtcctggccacgtgtgccgcttcaacaacgctttatcagctcatttacagacacatctctgagcagcatgacttggttgtcccaatgaacaacgattgttcgaacgcattttggagcgagctggtattctccaacctcacgactttgggaaatgacgaaggctatttgattttggagttcaatacacctgccttcaatcaaaccatacaaaaaatcttccaactagctgattcattcttggtcaagctgaaagctcacgtgggaacagacggggaactaagtgaacaatttaacaaatacacagggtttatgcagggtgcccaacaccttacctggtcctatacttcattctgggatgcctatcaaataagacaagaagttttacagagtttgtagacaaaaaaaaataaaagaaaagcgagaagtatacacaagtgtatttcctagatatttacatcaaatatatatatatatatacttatttacaaaactctgatattataaattaattagatactatgtcngaacgtccagcccaaccacgtttgcagttcttttcactttctcatcctgtgtcaacttgttgccaggattgtatctgtcgaccagctcctcgtattctctttggttgtccaagaacttgatgatgc
>Ontario_Farmhouse_STA1
ttagtacttgctttattccgtgtatcgtactttaggtcgtcagttttacacttcggtacgcaaatgaaaataaaaagctcattcacaacttagacacaatttcgccgtttacaagtagctgaagagtccatctatcgaattatgaatgatgctattttaaatatcgtcgttgctgcactcgttttccatgttctttttatccacacatccgatgttttatttacagttgagcatctcagggccagcgacaaatataaacatattatactcaaaatgaagctcgttgaaaagaggatatttcttaacctcttttacagtgttttcaacaccttttcatctgtgtgccatgtcagattaaggatgctcaacttttcgaattattattacaaatttcaaagaaattactattcctttttgtcccctaatgtatccctcatttcataccgtcgttttggggttccaactgcacatagctttcaagtgtggttttacggtaagaacaacccccccatcggttggtgcggaatactttcctattctcatcgagagccgagccatacacctaaggtggacagaaagctaaaattccaaaacagaaaaatctaacatctttgctcccttacaagtaggaacgctagcgtatcaacccatctccagatttgcccagcatttctgtagaacacccaatgcgaatgaagactaatgaatattttaaaggcaaaaaataggaaaagtttaattattgatggttctcaccaccgcaaaacggtcacttgcatgcattgaggacatgcatctgcagtacttgtttttctcgaatgttttttaccatctcttttttccttatctgagctgctgacgcagacggacattgtttcatatttcgaaagctgtgcgggaaaacggacccaaacacgaatgtggatgcgctaatcggtatttccatctcatgaaacctgctactttttcagtgctcttcgtatgcatttcccaaaattcattcgtagccttgtcaacttagactcagttccacggcgtgcaggacggggtattatgaataaaggatccacgggtaagatttgctgcgctctcttctagttcaagaacggataactcatagacttacctgtacaagttgttgaagggttctcaattgataaaaaaggatcttttgcttcctaaactaaacctataaaaagcaccctattcatcagttataatctcttgtcatgttgtggttctaattgaaaatatactttggtaggcctcaaaaatccatatacgcacactatgcaaagaccatttctatccgcttatttggtcctttcgcttctatttaactcagctttgggttttccaactgcactagttcctagaggatcctcctctagcaacatcacttcctccggtccatcttcaactccattcagctctactactgaaagcttttctactggcagtactgtcactccatcatcatccaaataccctggcagtaaaacagaaacttctgtttcttctacaaccgaaactaccattgttccaactacaactacgacttctgtcataacaccatcaacaaccactattaccactacggtttgctctacaggaacaaactctgccggtgaaactacttctggatgctctccaaagaccattacaactactgttccatgttcaaccagtccaagcgaaaccgcatcggaatcaacaaccacttcacctaccacacctgtaactacagttgtctcaaccaccgtcgttactactgagtattctactagtacaaaacaaggtggtgaaattacaactacatttgtcaccaaaaacattccaaccacttacctaactacaattgctccaacttcatcagtcactacggttaccaatttcaccccaaccactattactactacggtttgctctacaggaacaaactctgccggtgaaactacctctggatgctctccaaagactgtcacaacaactgttccttgttcaactggtactggcgaatacactactgaagctaccgcccctgttacaacagctgtcacaaccaccgttgttaccactgaatcctctacgggtactaactccgcttgtaagacgacaactatttacacaacaaagtctgtaccaaccacctatgtatttgactttggcaagggcattctcgatcaaagctacggcggtgtattttcaaacaacggctcttcgcaagtgcagctgcgggatgcagtcttgatgaatgggacagtggtatacgattcaaacggcgcttgggacagtagtgcgctgnaggagtggctccagcgacagaaaaaagtttccatcgaaagaatatttgaaaatattgggcccagcgccgtgtatccgtctatttcgcctggggtcgtgattgcgtnaccatcgcaaacgcatccagactacttctaccaatggataagggacagcgcgttgacgataaacagtattgtctctcattctgcggacccggcaatagagacgttattgcagtacctgaacgtttcattccacttgcaaagaaccaacaacacattgggcgctggcattggttacactaacgatacagtggctttgggagaccctaagtggaacgtcaacaacacggctttcacggaaccttggggtcgtcctcaaaacgatggccctgctcttcgaagcattgccatcttaaaaatcatcgactacatcaagcaatctggcactgatctgggggccaagtacccattccagtccaccgcagatatctttgatgatattgtacgttgggacctgaggttcattattgaccactggaattcttccggatttgatctatgggaggaagtcaagggcatgcatttctttactttactggtacaactgtctgcagtggacaagtcgctgtcgtattttaacgcctcagaacggtcgtctccctttgttgaagaattgcgtcagacacgctgggacatctccaagtttttagtggaccctgcgaatgggtttatcaacggcaagtacaattatattgttgagacacccatgattgccgacacattgagatccggactggacatatccactttattagctgcgaacaccgtccacgatgcgccatctgcttcccatcttccgttcgatatcgatgaccctgccgtcctgaacacgttgcaccatttgatgttgcacatgcgttcgatataccccatcaacgatagctccaaaaatgcaacgggtattgccctgggccggtatcctgaggacgtatatgatggatatggcgttggcgagggaaatccctgggtcctggccacgtgtgccgcttcaacaacgctttatcagctcatttacagacacatctctgagcagcatgacttggttgtcccaatgaacaacgattgttcgaacgcattttggagcgagctggtattctccaacctcacgactttgggaaatgacgaaggctatttgattttggagttcaatacacctgccttcaatcaaaccatacaaaaaatcttccaactagctgattcattcttggtcaagctgaaagctcacgtgggaacagacggggaactaagtgaacaatttaacaaatacacagggtttatgcagggtgcccaacaccttacctggtcctatacttcattctgggatgcctatcaaataagacaagaagttttacagagtttgtagacaaaaaaaaataaaagaaaagcgagaagtatacacaagtgtatttcctagatatttacatcaaatatatatatatatatacttatttacaaaactctgatattataaattaattagatactatgtcngaacgtccagcccaaccacgtttgcagttcttttcactttctcatcctgtgtcaacttgttgccaggattgtatctgtcgaccagctcctcgtattctctttggttgtccaagaacttgatgatgc
>Wild_Thing_STA1
gtacttgctttattccgtgtatcgtactttaggtcgtcagttttacacttcggtacgcaaatgaaaataaaaagctcattcacaacttagacacaatttcgccgtttacaagtagctgaagagtccatctatcgaattatgaatgatgctattttaaatatcgtcgttgctgcactcgttttccatgttctttttatccacacatccgatgttttatttacagttgagcatctcagggccagcgacaaatataaacatattatactcaaaatgaagctcgttgaaaagaggatatttcttaacctcttttacagtgttttcaacaccttttcatctgtgtgccatgtcagattaaggatgctcaacttttcgaattattattacaaatttcaaagaaattactattcctttttgtcccctaatgtatccctcatttcataccgtcgttttggggttccaactgcacatagctttcaagtgtggttttacggtaagaacaacccccccatcggttggtgcggaatactttcctattctcatcgagagccgagccatacacctaaggtggacagaaagctaaaattccaaaacagaaaaatctaacatctttgctcccttacaagtaggaacgctagcgtatcaacccatctccagatttgcccagcatttctgtagaacacccaatgcgaatgaagactaatgaatattttaaaggcaaaaaataggaaaagtttaattattgatggttctcaccaccgcaaaacggtcacttgcatgcattgaggacatgcatctgcagtacttgtttttctcgaatgttttttaccatctcttttttccttatctgagctgctgacgcagacggacattgtttcatatttcgaaagctgtgcgggaaaacggacccaaacacgaatgtggatgcgctaatcggtatttccatctcatgaaacctgctactttttcagtgctcttcgtatgcatttcccaaaattcattcgtagccttgtcaacttagactcagttccacggcgtgcaggacggggtattatgaataaaggatccacgggtaagatttgctgcgctctcttctagttcaagaacggataactcatagacttacctgtacaagttgttgaagggttctcaattgataaaaaaggatcttttgcttcctaaactaaacctataaaaagcaccctattcatcagttataatctcttgtcatgttgtggttctaattgaaaatatactttggtaggcctcaaaaatccatatacgcacactatgcaaagaccatttctatccgcttatttggtcctttcgcttctatttaactcagctttgggttttccaactgcactagttcctagaggatcctcctctagcaacatcacttcctccggtccatcttcaactccattcagctctactactgaaagcttttctactggcagtactgtcactccatcatcatccaaataccctggcagtaaaacagaaacttctgtttcttctacaaccgaaactaccattgttccaactacaactacgacttctgtcataacaccatcaacaaccactattaccactacggtttgctctacaggaacaaactctgccggtgaaactacttctggatgctctccaaagaccattacaactactgttccatgttcaaccagtccaagcgaaaccgcatcggaatcaacaaccacttcacctaccacacctgtaactacagttgtctcaaccaccgtcgttactactgagtattctactagtacaaaacaaggtggtgaaattacaactacatttgtcaccaaaaacattccaaccacttacctaactacaattgctccaacttcatcagtcactacggttaccaatttcaccccaaccactattactactacggtttgctctacaggaacaaactctgccggtgaaactacctctggatgctctccaaagactgtcacaacaactgttccttgttcaactggtactggcgaatacactactgaagctaccgcccctgttacaacagctgtcacaaccaccgttgttaccactgaatcctctacgggtactaactccgcttgtaagacgacaactatttacacaacaaagtctgtaccaaccacctatgtatttgactttggcaagggcattctcgatcaaagctacggcggtgtattttcaaacaacggctcttcgcaagtgcagctgcgggatgcagtcttgatgaatgggacagtggtatacgattcaaacggcgcttgggacagtagtgcgctggaggagtggctccagcgacagaaaanagtttccatcgaaagaatatttgaaaatattgggcccagcgccgtgtatccgtctatttcgcctggggtcgtgattgcgtnaccatcgcaaacgcatccagactacttctaccaatggataagggacagcgcgttgacgataaacagtattgtctctcattctgcggacccggcaatagagacgttattgcagtacctgaacgtttcattccacttgcaaagaaccaacaacacattgggcgctggcattggttacactaacgatacagtggctttgggagaccctaagtggaacgtcaacaacacggctttcacggaaccttggggtcgtcctcaaaacgatggccctgctcttcgaagcattgccatcttaaaaatcatcgactacatcaagcaatctggcactgatctgggggccaagtacccattccagtccaccgcagatatctttgatgatattgtacgttgggacctgaggttcattattgaccactggaattcttccggatttgatctatgggaggaagtcaagggcatgcatttctttactttactggtacaactgtctgcagtggacaagtcgctgtcgtattttaacgcctcagaacggtcgtctccctttgttgaagaattgcgtcagacacgctgggacatctccaagtttttagtggaccctgcgaatgggtttatcaacggcaagtacaattatattgttgagacacccatgattgccgacacattgagatccggactggacatatccactttattagctgcgaacaccgtccacgatgcgccatctgcttcccatcttccgttcgatatcgatgaccctgccgtcctgaacacgttgcaccatttgatgttgcacatgcgttcgatataccccatcaacgatagctccaaaaatgcaacgggtattgccctgggccggtatcctgaggacgtatatgatggatatggcgttggcgagggaaatccctgggtcctggccacgtgtgccgcttcaacaacgctttatcagctcatttacagacacatctctgagcagcatgacttggttgtcccaatgaacaacgattgttcgaacgcattttggagcgagctggtattctccaacctcacgactttgggaaatgacgaaggctatttgattttggagttcaatacacctgccttcaatcaaaccatacaaaaaatcttccaactagctgattcattcttggtcaagctgaaagctcacgtgggaacagacggggaactaagtgaacaatttaacaaatacacagggtttatgcagggtgcccaacaccttacctggtcctatacttcattctgggatgcctatcaaataagacaagaagttttacagagtttgtagacaaaaaaaaataaaagaaaagcgagaagtatacacaagtgtatttcctagatatttacatcaaatatatatatatatatacttatttacaaaactctgatattataaattaattagatactatgtcngaacgtccagcccaaccacgtttgcagttcttttcactttctcatcctgtgtcaacttgttgccaggattgtatctgtcgaccagctcctcgtattctctttggttgtccaagaacttgatgatgc
>A62_STA1
agtacttgctttattccgtgtatcgtactttaggtcgtcagttttacacttcggtacgcaaatgaaaataaaaagctcattcacaacttagacacaatttcgccgtttacaagtagctgaagagtccatctatcgaattatgaatgatgctattttaaatatcgtcgttgctgcactcgttttccatgttctttttatccacacatccgatgttttatttacagttgagcatctcagggccagcgacaaatataaacatattatactcaaaatgaagctcgttgaaaagaggatatttcttaacctcttttacagtgttttcaacaccttttcatctgtgtgccatgtcagattaaggatgctcaacttttcgaattattattacaaatttcaaagaaattactattcctttttgtcccctaatgtatccctcatttcataccgtcgttttggggttccaactgcacatagctttcaagtgtggttttacggtaagaacaacccccccatcggttggtgcggaatactttcctattctcatcgagagccgagccatacacctaaggtggacagaaagctaaaattccaaaacagaaaaatctaacatctttgctcccttacaagtaggaacgctagcgtatcaacccatctccagatttgcccagcatttctgtagaacacccaatgcgaatgaagactaatgaatattttaaaggcaaaaaataggaaaagtttaattattgatggttctcaccaccgcaaaacggtcacttgcatgcattgaggacatgcatctgcagtacttgtttttctcgaatgttttttaccatctcttttttccttatctgagctgctgacgcagacggacattgtttcatatttcgaaagctgtgcgggaaaacggacccaaacacgaatgtggatgcgctaatcggtatttccatctcatgaaacctgctactttttcagtgctcttcgtatgcatttcccaaaattcattcgtagccttgtcaacttagactcagttccacggcgtgcaggacggggtattatgaataaaggatccacgggtaagatttgctgcgctctcttctagttcaagaacggataactcatagacttacctgtacaagttgttgaagggttctcaattgataaaaaaggatcttttgcttcctaaactaaacctataaaaagcaccctattcatcagttataatctcttgtcatgttgtggttctaattgaaaatatactttggtaggcctcaaaaatccatatacgcacactatgcaaagaccatttctatccgcttatttggtcctttcgcttctatttaactcagctttgggttttccaactgcactagttcctagaggatcctcctctagcaacatcacttcctccggtccatcttcaactccattcagctctactactgaaagcttttctactggcagtactgtcactccatcatcatccaaataccctggcagtaaaacagaaacttctgtttcttctacaaccgaaactaccattgttccaactacaactacgacttctgtcataacaccatcaacaaccactattaccactacggtttgctctacaggaacaaactctgccggtgaaactacttctggatgctctccaaagaccattacaactactgttccatgttcaaccagtccaagcgaaaccgcatcggaatcaacaaccacttcacctaccacacctgtaactacagttgtctcaaccaccgtcgttactactgagtattctactagtacaaaacaaggtggtgaaattacaactacatttgtcaccaaaaacattccaaccacttacctaactacaattgctccaacttcatcagtcactacggttaccaatttcaccccaaccactattactactacggtttgctctacaggaacaaactctgccggtgaaactacctctggatgctctccaaagactgtcacaacaactgttccttgttcaactggtactggcgaatacactactgaagctaccgcccctgttacaacagctgtcacaaccaccgttgttaccactgaatcctctacgggtactaactccgcttgtaagacgacaactatttacacaacaaagtctgtaccaaccacctatgtatttgactttggcaagggcattctcgatcaaagctacggcggtgtattttcaaacaacggctcttcgcaagtgcagctgcgggatgcagtcttgatgaatgggacagtggtatacgattcaaacggcgcttgggacagtagtgcgctggaggagtggctccagcgacagaaaaaagtttccatcgaaagaatatttgaaaatattgggcccagcgccgtgtatccgtctatttcgcctggggtcgtgattgcgtcaccatcgcaaacgcatccagactacttctaccaatggataagggacagcgcgttgacgataaacagtattgtctctcattctgcggacccggcaatagagacgttattgcagtacctgaacgtttcattccacttgcaaagaaccaacaacacattgggcgctggcattggttacactaacgatacagtggctttgggagaccctaagtggaacgtcaacaacacggctttcacggaaccttggggtcgtcctcaaaacgatggccctgctcttcgaagcattgccatcttaaaaatcatcgactacatcaagcaatctggcactgatctgggggccaagtacccattccagtccaccgcagatatctttgatgatattgtacgttgggacctgaggttcattattgaccactggaattcttccggatttgatctatgggaggaagtcaagggcatgcatttctttactttactggtacaactgtctgcagtggacaagtcgctgtcgtattttaacgcctcagaacggtcgtctccctttgttgaagaattgcgtcagacacgctgggacatctccaagtttttagtggaccctgcgaatgggtttatcaacggcaagtacaattatattgttgagacacccatgattgccgacacattgagatccggactggacatatccactttattagctgcgaacaccgtccacgatgcgccatctgcttcccatcttccgttcgatatcgatgaccctgccgtcctgaacacgttgcaccatttgatgttgcacatgcgttcgatataccccatcaacgatagctccaaaaatgcaacgggtattgccctgggccggtatcctgaggacgtatatgatggatatggcgttggcgagggaaatccctgggtcctggccacgtgtgccgcttcaacaacgctttatcagctcatttacagacacatctctgagcagcatgacttggttgtcccaatgaacaacgattgttcgaacgcattttggagcgagctggtattctccaacctcacgactttgggaaatgacgaaggctatttgattttggagttcaatacacctgccttcaatcaaaccatacaaaaaatcttccaactagctgattcattcttggtcaagctgaaagctcacgtgggaacagacggggaactaagtgaacaatttaacaaatacacagggtttatgcagggtgcccaacaccttacctggtcctatacttcattctgggatgcctatcaaataagacaagaagttttacagagtttgtagacaaaaaaaaataaaagaaaagcgagaagtatacacaagtgtatttcctagatatttacatcaaatatatatatatatatacttatttacaaaactctgatattataaattaattagatactatgtcggaacgtccagcccaaccacgtttgcagttcttttcactttctcatcctgtgtcaacttgttgccaggattgtatctgtcgaccagctcctcgtattctctttggttgtccaagaacttgatgatg
